# Supplementary material for: Postoperative MRI Artifact Burden After Carbon Fiber-Reinforced PEEK Versus Titanium Instrumentation in Metastatic Spinal Disease
Source: Cancers (Basel). 2026 Jul 8;18(14):2199. doi: 10.3390/cancers18142199 (PMC13406888; doi:10.3390/cancers18142199)
Supplement: Supplementary file 1 [file cancers-18-02199-s001.zip]

Archive with 1 entries (1 files):
- cancers-4405299-supplementary.pdf
